# Supplementary material for: Serum TRSUT Titer ≥1:16 Is a Predictor for Neurosyphilis Among HIV-Infected Patients With Concurrent Syphilis and No Neurological Symptoms
Source: Medicine (Baltimore). 2015 Nov 13;94(45):e2023. doi: 10.1097/MD.0000000000002023 (PMC4912298; doi:10.1097/MD.0000000000002023)
Supplement: Supplemental Digital Content [file medi-94-e2023-s001.xlsx]

## Sheet: Sheet1
participants code	syphilis stage	having symptoms when lumbar puncture	ARTmore than 6 months	gender	age	serum TRUST titer	CSF TRUST titer	CSF WBC	CD4 cell count
5	late syphilis	NO	NO	male	38	8	1	42	97
8	late syphilis	NO	NO	male	28	4	0	4	107
14	late syphilis	NO	NO	male	33	32	0	4	28
17	late syphilis	NO	NO	male	39	32	0	5	350
21	late syphilis	NO	NO	male	33	64	1	8	45
26	late syphilis	NO	NO	male	40	8	0	0	4
29	late syphilis	NO	NO	male	43	8	0	1	54
30	late syphilis	NO	NO	male	65	128	0	1	22
36	late syphilis	NO	NO	male	27	512	2	0	88
38	late syphilis	NO	NO	male	31	128	0	4	37
40	late syphilis	NO	NO	male	26	8	0	3	6
44	late syphilis	NO	NO	male	27	512	2	2	60
46	late syphilis	NO	NO	male	45	8	0	1	11
48	late syphilis	NO	NO	male	47	4	0	1	27
51	late syphilis	NO	NO	male	32	32	0	2	320
52	late syphilis	NO	NO	male	36	32	0	4	20
61	late syphilis	NO	NO	male	51	256	2	6	235
63	late syphilis	NO	NO	male	32	64	0	34	400
64	late syphilis	NO	NO	male	36	128	0	2	400
68	late syphilis	NO	NO	male	23	64	0	4	9
72	late syphilis	NO	NO	male	29	64	0	2	340
74	late syphilis	NO	NO	male	32	128	0	2	106
80	late syphilis	NO	NO	male	20	128	0	4	807
81	late syphilis	NO	NO	male	30	64	0	4	220
82	late syphilis	NO	NO	male	32	128	0	8	182
85	late syphilis	NO	NO	male	35	8	0	6	215
87	late syphilis	NO	NO	male	43	128	4	22	221
90	late syphilis	NO	NO	male	40	32	1	2	1
94	late syphilis	NO	NO	male	57	8	0	0	2
97	late syphilis	NO	NO	male	25	32	0	2	13
100	late syphilis	NO	NO	male	18	16	0	0	6
102	late syphilis	NO	NO	male	39	4	0	8	226
104	late syphilis	NO	NO	male	30	32	0	1	700
106	late syphilis	NO	NO	male	23	16	0	4	147
109	late syphilis	NO	NO	male	25	64	0	2	19
113	late syphilis	NO	NO	male	43	1	0	0	320
114	late syphilis	NO	NO	male	49	64	0	2	7
115	late syphilis	NO	NO	male	36	64	0	3	340
118	late syphilis	NO	NO	male	28	64	0	2	310
120	late syphilis	NO	NO	male	33	64	0	6	307
121	late syphilis	NO	NO	male	28	32	0	3	115
123	late syphilis	NO	NO	male	62	2	0	1	3
127	late syphilis	NO	NO	male	31	8	0	2	799
130	late syphilis	NO	NO	male	27	32	0	0	91
131	late syphilis	NO	NO	male	40	16	1	50	117
132	late syphilis	NO	NO	male	56	4	0	0	10
134	late syphilis	NO	NO	male	32	128	0	12	1
139	late syphilis	NO	NO	male	45	64	2	12	253
140	late syphilis	NO	NO	male	46	4	0	5	660
141	late syphilis	NO	NO	male	32	32	0	0	29
144	late syphilis	NO	NO	male	20	8	0	2	376
148	late syphilis	NO	NO	male	22	256	0	1	54
151	late syphilis	NO	NO	male	52	2	0	5	170
152	late syphilis	NO	NO	male	36	256	0	5	338
153	late syphilis	NO	NO	male	58	16	2	10	5
154	late syphilis	NO	NO	male	40	128	0	0	225
155	late syphilis	NO	NO	male	21	2	0	4	9
157	late syphilis	NO	NO	male	29	32	0	2	24
159	late syphilis	NO	NO	male	32	256	0	4	293
161	late syphilis	NO	NO	male	52	2	0	0	286
162	late syphilis	NO	NO	male	33	32	0	60	430
166	late syphilis	NO	NO	male	35	64	0	2	55
167	late syphilis	NO	NO	male	56	64	4	39	335
2	early syphilis	NO	NO	male	27	32	0	0	260
7	early syphilis	NO	NO	male	47	128	0	12	424
24	early syphilis	NO	NO	male	26	32	0	2	88
33	early syphilis	NO	NO	male	38	64	2	1	40
49	early syphilis	NO	NO	male	26	128	0	0	569
54	early syphilis	NO	NO	male	33	128	1	2	295
58	early syphilis	NO	NO	male	37	128	0	2	287
65	early syphilis	NO	NO	male	37	512	0	2	500
66	early syphilis	NO	NO	male	26	64	0	0	300
78	early syphilis	NO	NO	male	54	64	0	0	126
86	early syphilis	NO	NO	male	65	256	0	8	37
99	early syphilis	NO	NO	male	31	64	0	2	239
129	early syphilis	NO	NO	male	54	4	0	2	65
135	early syphilis	NO	NO	male	32	64	0	6	370
147	early syphilis	NO	NO	male	28	16	0	1	12
165	early syphilis	NO	NO	male	33	128	0	6	457
75	late syphilis	NO	NO	female	36	32	1	2	103
122	late syphilis	NO	NO	female	37	512	8	510	96
3	late syphilis	YES	NO	male	38	1024	2	66	341
4	late syphilis	YES	NO	male	32	64	0	4	9
13	late syphilis	YES	NO	male	33	512	4	510	240
16	late syphilis	YES	NO	male	58	64	1	5	278
19	late syphilis	YES	NO	male	49	64	0	2	20
22	late syphilis	YES	NO	male	29	32	16	540	81
28	late syphilis	YES	NO	male	51	1	1	270	244
31	late syphilis	YES	NO	male	50	16	4	45	188
34	late syphilis	YES	NO	male	55	2	0	0	320
35	late syphilis	YES	NO	male	24	128	2	64	55
41	late syphilis	YES	NO	male	28	128	0	1	185
47	late syphilis	YES	NO	male	59	256	16	78	39
53	late syphilis	YES	NO	male	56	64	8	50	236
55	late syphilis	YES	NO	male	46	16	4	8	28
56	late syphilis	YES	NO	male	33	256	4	0	5
57	late syphilis	YES	NO	male	32	8	0	2	2
59	late syphilis	YES	NO	male	35	128	2	4	188
70	late syphilis	YES	NO	male	46	32	2	3	318
73	late syphilis	YES	NO	male	40	64	16	220	181
76	late syphilis	YES	NO	male	42	128	2	120	246
77	late syphilis	YES	NO	male	31	64	1	40	348
83	late syphilis	YES	NO	male	31	16	2	20	36
88	late syphilis	YES	NO	male	47	2	0	4	400
89	late syphilis	YES	NO	male	54	128	1	12	168
91	late syphilis	YES	NO	male	37	1	0	0	197
98	late syphilis	YES	NO	male	22	8	0	12	11
103	late syphilis	YES	NO	male	57	64	16	540	313
107	late syphilis	YES	NO	male	29	256	0	10	360
112	late syphilis	YES	NO	male	44	32	0	4	28
117	late syphilis	YES	NO	male	64	32	0	11	196
119	late syphilis	YES	NO	male	47	64	1	55	141
125	late syphilis	YES	NO	male	59	16	0	8	202
126	late syphilis	YES	NO	male	25	512	0	18	25
128	late syphilis	YES	NO	male	25	16	4	130	98
133	late syphilis	YES	NO	male	31	8	0	16	36
137	late syphilis	YES	NO	male	40	4	0	4	276
143	late syphilis	YES	NO	male	26	128	4	76	199
145	late syphilis	YES	NO	male	28	256	0	0	100
150	late syphilis	YES	NO	male	28	16	0	8	6
160	late syphilis	YES	NO	male	32	512	4	4	4
163	late syphilis	YES	NO	male	43	2	0	2	9
169	late syphilis	YES	NO	male	32	64	0	2	12
6	early syphilis	YES	NO	male	21	8	0	88	180
9	early syphilis	YES	NO	male	26	128	0	62	28
18	early syphilis	YES	NO	male	43	16	2	0	3
23	early syphilis	YES	NO	male	49	2	0	0	4
42	early syphilis	YES	NO	male	49	128	0	8	228
60	early syphilis	YES	NO	male	24	64	0	18	200
101	early syphilis	YES	NO	male	62	64	1	10	202
110	early syphilis	YES	NO	male	47	16	0	2	730
124	early syphilis	YES	NO	male	28	32	1	54	86
164	early syphilis	YES	NO	male	29	8	0	3	96
79	late syphilis	YES	NO	female	42	2	0	5	936
111	late syphilis	YES	NO	female	40	8	0	25	13
1	late syphilis	NO	YES	male	36	32	0	8	319
11	late syphilis	NO	YES	male	50	128	0	2	142
32	late syphilis	NO	YES	male	30	8	0	4	214
37	late syphilis	NO	YES	male	56	2	0	2	940
39	late syphilis	NO	YES	male	56	8	0	3	180
67	late syphilis	NO	YES	male	40	32	0	2	440
69	late syphilis	NO	YES	male	21	64	1	13	316
92	late syphilis	NO	YES	male	26	256	1	10	250
93	late syphilis	NO	YES	male	24	256	0	2	304
95	late syphilis	NO	YES	male	39	4	0	2	450
105	late syphilis	NO	YES	male	34	8	0	4	370
108	late syphilis	NO	YES	male	35	64	0	6	285
116	late syphilis	NO	YES	male	53	16	0	0	817
136	late syphilis	NO	YES	male	43	4	0	0	154
20	early syphilis	NO	YES	male	33	256	2	270	224
27	early syphilis	NO	YES	male	41	64	0	10	302
43	early syphilis	NO	YES	male	25	128	1	130	93
45	early syphilis	NO	YES	male	44	32	0	4	400
50	early syphilis	NO	YES	male	43	64	0	2	230
96	early syphilis	NO	YES	male	46	64	0	2	220
138	early syphilis	NO	YES	male	32	32	0	6	600
146	early syphilis	NO	YES	male	26	128	0	7	330
156	early syphilis	NO	YES	male	29	128	0	3	180
142	late syphilis	NO	YES	female	58	32	0	3	270
15	late syphilis	YES	YES	male	23	1	0	6	770
25	late syphilis	YES	YES	male	39	16	0	0	310
62	late syphilis	YES	YES	male	40	4	0	145	497
71	late syphilis	YES	YES	male	48	128	0	2	500
84	late syphilis	YES	YES	male	56	2	2	280	58
149	late syphilis	YES	YES	male	25	8	0	25	9
158	late syphilis	YES	YES	male	46	16	16	2	320
170	late syphilis	YES	YES	male	43	256	0	2	347
10	early syphilis	YES	YES	male	56	4	0	0	114
12	early syphilis	YES	YES	male	51	64	0	38	302
168	early syphilis	YES	YES	male	25	256	0	2	883
